# Supplementary material for: Application of Wearables to Facilitate Virtually Supervised Intradialytic Exercise for Reducing Depression Symptoms
Source: Sensors (Basel). 2020 Mar 12;20(6):1571. doi: 10.3390/s20061571 (PMC7146558; doi:10.3390/s20061571)
Supplement: Supplementary file 1 [file sensors-20-01571-s001.zip]

Archive with 3 entries (2 files):
- sensors-714848-SI/
- sensors-714848-SI/Exergame video 1.MOV
- sensors-714848-SI/Exergame video 2.MOV
